# Supplementary material for: Seasonal patterns of rhizosphere microorganisms suggest carbohydrate-degrading and nitrogen-fixing microbes contribute to the attribute of full-year shooting in woody bamboo Cephalostachyum pingbianense
Source: Front Microbiol. 2022 Nov 29;13:1033293. doi: 10.3389/fmicb.2022.1033293 (PMC9745117; doi:10.3389/fmicb.2022.1033293)
Supplement: Supplementary file 2 [file Table_1.XLSX]

## Sheet: Table S1
Supplemental Table 1. Bamboo shoot number of C. pingbianense in different seasons
Season	Group	Bamboo shoot number
Summer (July 2020)	G1	12
	G2	13
	G3	11
Autumn (October 2020)	G1	21
	G2	26
	G3	20
Winter (January 2021)	G1	10
	G2	7
	G3	8
Spring (April 2021 )	G1	12
	G2	10
	G3	10
