# Supplementary material for: Seasonal patterns of rhizosphere microorganisms suggest carbohydrate-degrading and nitrogen-fixing microbes contribute to the attribute of full-year shooting in woody bamboo Cephalostachyum pingbianense
Source: Front Microbiol. 2022 Nov 29;13:1033293. doi: 10.3389/fmicb.2022.1033293 (PMC9745117; doi:10.3389/fmicb.2022.1033293)
Supplement: Supplementary file 3 [file Table_2.XLSX]

## Sheet: Table S2
	Supplemental Table 2. The statistics of sample sequencing data
Taxa	Seasonal samples	Raw sequences	Valid sequences	Mean length	Coverage (%)	OTU numbers
Bacteria	Spring	152291	81068	412.692	97.47	2559
	Summer	177127	144448	412.336	97.68	2331
	Autumn	142925	82746	411.944	97.6	2390
	Winter	160952	121692	413.714	97.46	2976
	Total	633295	429954	412.672	—	3675
Fungi	Spring	202943	195670	251.282	99.13	2783
	Summer	213275	208352	218.791	99.46	2315
	Autumn	189498	182828	245.012	99.19	3112
	Winter	211827	204595	228.025	99.39	2815
	Total	817543	791445	235.778	—	5119
