# Supplementary material for: Seasonal patterns of rhizosphere microorganisms suggest carbohydrate-degrading and nitrogen-fixing microbes contribute to the attribute of full-year shooting in woody bamboo Cephalostachyum pingbianense
Source: Front Microbiol. 2022 Nov 29;13:1033293. doi: 10.3389/fmicb.2022.1033293 (PMC9745117; doi:10.3389/fmicb.2022.1033293)
Supplement: Supplementary file 4 [file Table_3.XLSX]

## Sheet: Table S3
Supplemental Table 3. ANOSIM analysis between sample pairs of soil microbial communities
Sample pair	R value (Bacteria)	R value (Fungi)
Spring vs. Summer	0.963*	0.963*
Spring vs. Autumn	0.4815*	0.7778*
Spring vs. Winter	0.2963	0.4444*
Summer vs. Autumn	0.963*	0.8148*
Summer vs. Winter	0.6667*	0.7778*
Autumn vs. Winter	0.5556*	0.6667*
Note: The* indicated significant differences at P < 0.05 level
