# Supplementary material for: Seasonal patterns of rhizosphere microorganisms suggest carbohydrate-degrading and nitrogen-fixing microbes contribute to the attribute of full-year shooting in woody bamboo Cephalostachyum pingbianense
Source: Front Microbiol. 2022 Nov 29;13:1033293. doi: 10.3389/fmicb.2022.1033293 (PMC9745117; doi:10.3389/fmicb.2022.1033293)
Supplement: Supplementary file 5 [file Table_4.XLSX]

## Sheet: Table S4A
Supplemental Table 4A. Classified bacterial taxa with significant abundance differences among samples of four seasons.
Species name	Group	Mean	LDA_value	p value
p__Proteobacteria.c__Alphaproteobacteria.o__Rhizobiales.f__Methyloligellaceae.g__norank_f__Methyloligellaceae	Summer	4.23867	3.87125	0.0444484
p__Proteobacteria.c__Alphaproteobacteria.o__Acetobacterales	Autumn	4.45684	3.81068	0.0329016
p__Proteobacteria.c__Alphaproteobacteria.o__Caulobacterales.f__Caulobacteraceae.g__norank_f__Caulobacteraceae	Spring	4.22714	3.60563	0.0231954
p__Proteobacteria.c__Alphaproteobacteria.o__Caulobacterales.f__Caulobacteraceae	Spring	4.34245	3.7269	0.0216228
p__Chloroflexi.c__Ktedonobacteria.o__Ktedonobacterales.f__Ktedonobacteraceae.g__HSB_OF53-F07	Summer	4.18727	3.83725	0.0476285
p__Proteobacteria.c__Alphaproteobacteria.o__Rhizobiales.f__Methyloligellaceae	Summer	4.23867	3.84937	0.0444484
p__Proteobacteria.c__Alphaproteobacteria.o__Rhizobiales.f__Hyphomicrobiaceae.g__Pedomicrobium	Summer	3.85027	3.51165	0.0444484
p__Proteobacteria.c__Alphaproteobacteria.o__Acetobacterales.f__Acetobacteraceae	Autumn	4.45684	3.79709	0.0329016
p__Proteobacteria.c__Alphaproteobacteria.o__Caulobacterales	Spring	4.38964	3.77191	0.0329016
p__Proteobacteria.c__Alphaproteobacteria.o__Rhizobiales.f__Beijerinckiaceae	Autumn	4.82099	4.25852	0.0378118
p__Proteobacteria.c__Alphaproteobacteria.o__Acetobacterales.f__Acetobacteraceae.g__norank_f__Acetobacteraceae	Spring	4.3318	3.71827	0.0299805
p__Chloroflexi	Winter	4.53322	4.19868	0.0476285
p__Proteobacteria.c__Alphaproteobacteria.o__Rhizobiales.f__Beijerinckiaceae.g__Roseiarcus	Autumn	4.77113	4.256	0.0344647
p__Chloroflexi.c__Ktedonobacteria	Summer	4.43442	4.08074	0.0476285

## Sheet: Table S4B
Supplemental Table 4B. Classified fungal taxa with significant abundance differences among samples from four seasons.
Species name	Group	Mean	LDA_value	p value
p__Ascomycota.c__Sordariomycetes.o__Xylariales.f__Microdochiaceae	Winter	4.23449	3.90343	0.0434351
p__Basidiomycota.c__Agaricomycetes.o__Sebacinales.f__unclassified_o__Sebacinales.g__unclassified_o__Sebacinales	Winter	3.8634	3.52799	0.0244082
p__Basidiomycota.c__Agaricomycetes.o__Agaricales.f__Cortinariaceae	Autumn	4.53969	4.16306	0.0438856
p__Basidiomycota.c__Agaricomycetes.o__Sebacinales.f__unclassified_o__Sebacinales	Winter	3.8634	3.54296	0.0244082
p__Basidiomycota.c__Agaricomycetes.o__Thelephorales.f__Thelephoraceae.g__unclassified_f__Thelephoraceae	Spring	4.74877	4.45837	0.0438856
p__Basidiomycota.c__Agaricomycetes.o__Thelephorales.f__Thelephoraceae.g__Tomentella	Spring	4.24027	3.95955	0.0153061
p__Ascomycota.c__Eurotiomycetes.o__Chaetothyriales.f__Herpotrichiellaceae.g__Exophiala	Winter	4.45312	3.99358	0.0476285
p__Ascomycota.c__Eurotiomycetes.o__Eurotiales.f__Aspergillaceae	Autumn	3.87898	3.50441	0.0237441
p__Basidiomycota.c__Agaricomycetes.o__Agaricales.f__Cortinariaceae.g__Cortinarius	Autumn	2.65378	3.94736	0.0345546
p__Ascomycota.c__Sordariomycetes.o__Hypocreales.f__Hypocreaceae	Autumn	4.43282	3.91051	0.0299805
p__Basidiomycota.c__Agaricomycetes.o__Sebacinales	Winter	4.02954	3.73298	0.0257475
p__Ascomycota.c__Dothideomycetes.o__Pleosporales	Spring	4.29984	3.83554	0.0361004
p__Basidiomycota.c__Tremellomycetes.o__Tremellales	Summer	5.54686	5.20088	0.0329016
p__Basidiomycota.c__Tremellomycetes.o__Filobasidiales	Summer	5.02931	4.67301	0.0434351
p__Ascomycota.c__Eurotiomycetes.o__Eurotiales	Summer	4.03103	3.6735	0.0329016
p__Ascomycota.c__Sordariomycetes.o__Ophiostomatales.f__Ophiostomataceae	Spring	4.13967	3.83464	0.0155644
p__Ascomycota.c__Dothideomycetes.o__Capnodiales.f__Cladosporiaceae.g__Cladosporium	Winter	4.51197	4.20672	0.0273138
p__Basidiomycota.c__Tremellomycetes.o__Tremellales.f__Trimorphomycetaceae	Summer	5.54391	5.18367	0.0329016
p__Ascomycota.c__Saccharomycetes.o__Saccharomycetales.f__Saccharomycetales_fam_Incertae_sedis	Summer	2.42598	4.11254	0.0217065
p__Basidiomycota.c__Tremellomycetes.o__Tremellales.f__Trimorphomycetaceae.g__Saitozyma	Summer	5.54391	5.17234	0.0329016
p__Ascomycota.c__Sordariomycetes.o__Hypocreales.f__Bionectriaceae.g__Gliomastix	Winter	1.80868	3.77349	0.0350427
p__Ascomycota.c__Dothideomycetes.o__Pleosporales.f__Didymellaceae.g__Didymella	Spring	2.80868	3.52506	0.0470379
p__Ascomycota.c__Dothideomycetes.o__Capnodiales.f__Mycosphaerellaceae.g__unclassified_f__Mycosphaerellaceae	Summer	2.74891	3.68042	0.0269855
p__Ascomycota.c__Sordariomycetes.o__Hypocreales.f__Clavicipitaceae.g__Metarhizium	Winter	4.69918	4.30929	0.0434351
p__Basidiomycota.c__Tremellomycetes.o__Filobasidiales.f__Piskurozymaceae	Summer	5.02931	4.66844	0.0434351
p__Basidiomycota.c__Agaricomycetes.o__Agaricales.f__Entolomataceae	Spring	4.67967	4.36211	0.0434351
p__Ascomycota.c__Dothideomycetes.o__Capnodiales	Winter	4.59452	4.23347	0.0273138
p__Ascomycota.c__Sordariomycetes.o__Xylariales.f__Xylariaceae.g__Annulohypoxylon	Autumn	1.86667	3.79677	0.0382818
p__Basidiomycota.c__Agaricomycetes.o__Russulales.f__Russulaceae	Spring	5.28764	4.98695	0.0311038
p__Basidiomycota.c__Tremellomycetes.o__Filobasidiales.f__Piskurozymaceae.g__Solicoccozyma	Summer	5.02931	4.68597	0.0434351
p__Basidiomycota.c__Tremellomycetes	Summer	5.72042	5.35273	0.0336743
p__Basidiomycota.c__Agaricomycetes	Spring	5.71984	5.39029	0.0476285
p__Basidiomycota.c__Agaricomycetes.o__Russulales.f__Russulaceae.g__Russula	Autumn	5.23705	4.91225	0.0283723
p__Ascomycota.c__Leotiomycetes.o__Thelebolales.f__Pseudeurotiaceae.g__Pseudogymnoascus	Summer	2.67959	3.62883	0.0474324
p__Ascomycota.c__Sordariomycetes.o__Hypocreales.f__Hypocreaceae.g__Trichoderma	Autumn	4.42837	3.85878	0.0299805
p__Basidiomycota.c__Agaricomycetes.o__Russulales	Spring	5.30658	4.99877	0.0498705
p__Ascomycota.c__Dothideomycetes	Winter	4.75681	4.40381	0.0155644
p__Basidiomycota.c__Agaricomycetes.o__Agaricales.f__Agaricaceae.g__unclassified_f__Agaricaceae	Spring	3.87474	3.57965	0.0444484
p__Basidiomycota.c__Agaricomycetes.o__Thelephorales	Spring	4.87266	4.53727	0.0438856
p__Ascomycota.c__Sordariomycetes.o__Hypocreales.f__Clavicipitaceae	Winter	4.76656	4.36397	0.0329016
p__Basidiomycota.c__Agaricomycetes.o__Thelephorales.f__Thelephoraceae	Spring	4.87266	4.58885	0.0438856
p__Ascomycota.c__Dothideomycetes.o__Capnodiales.f__Cladosporiaceae	Winter	4.51197	4.21283	0.0273138
p__Ascomycota.c__Orbiliomycetes.o__Orbiliales.f__Orbiliaceae	Autumn	2.42598	3.50134	0.0358226
p__Ascomycota.c__Sordariomycetes.o__Hypocreales.f__Nectriaceae.g__Thelonectria	Spring	2.60704	3.73363	0.0361004
p__Ascomycota.c__Sordariomycetes.o__Ophiostomatales.f__Ophiostomataceae.g__Sporothrix	Spring	4.09166	3.7739	0.0187854
p__Ascomycota.c__Sordariomycetes.o__Ophiostomatales	Spring	4.13967	3.81138	0.0155644
