# Supplementary material for: Seasonal patterns of rhizosphere microorganisms suggest carbohydrate-degrading and nitrogen-fixing microbes contribute to the attribute of full-year shooting in woody bamboo Cephalostachyum pingbianense
Source: Front Microbiol. 2022 Nov 29;13:1033293. doi: 10.3389/fmicb.2022.1033293 (PMC9745117; doi:10.3389/fmicb.2022.1033293)
Supplement: Supplementary file 6 [file Table_5.XLSX]

## Sheet: Table S5
Supplemental Table 5. Correlation between rhizosphere microbial alpha diversity and soil properties in C. pingbianense
Soil properties	Bacteria		Fungi
	Chao1 index	Shannon index	Chao1 index	Shannon index
Soil pH	0.222	0.347	-0.199	-0.112
Organic matter	0.382	0.586*	0.376	0.357
Hydrolyzable nitrogen	0.408	0.523	-0.394	-0.127
Available phosphorus	0.305	0.389	-0.576	-0.258
Available potassium	0.423	0.648*	-0.043	0.038
Total nitrogen	0.408	0.574	0.175	0.207
Total potassium	0.081	0.003	0.226	0.003
Soil temperature	-0.497	-0.630*	-0.362	-0.406
Soil moisture	-0.509	-0.663*	-0.26	-0.377
Note: The* indicated significant differences at P < 0.05 level
