# Supplementary material for: Seasonal patterns of rhizosphere microorganisms suggest carbohydrate-degrading and nitrogen-fixing microbes contribute to the attribute of full-year shooting in woody bamboo Cephalostachyum pingbianense
Source: Front Microbiol. 2022 Nov 29;13:1033293. doi: 10.3389/fmicb.2022.1033293 (PMC9745117; doi:10.3389/fmicb.2022.1033293)
Supplement: Supplementary file 7 [file Table_6.XLSX]

## Sheet: Table S6A
Supplemental Table 6A. RDA related data of bacteria
Index	RDA1	RDA2	r2	p values
Soil pH	0.0243	-0.9997	0.338	0.154
Organic matter	-0.858	-0.5136	0.601	0.011
Hydrolyzable nitrogen	0.4754	-0.8798	0.2668	0.258
Available phosphorus	0.8091	-0.5877	0.3569	0.146
Available potassium	-0.3754	-0.9268	0.5092	0.056
Total nitrogen	-0.7285	-0.685	0.3164	0.176
Total potassium	-0.9856	0.1689	0.053	0.785
Soil temperature	0.9016	0.4326	0.4787	0.043
Soil moisture	0.8137	0.5813	0.4199	0.048

## Sheet: Table S6B
Supplemental Table 6B. RDA related data of fungi
Index	RDA1	RDA2	r2	p values
Soil pH	0.3666	-0.9304	0.3257	0.201
Organic matter	-0.6276	-0.7785	0.4174	0.071
Hydrolyzable nitrogen	0.6679	-0.7443	0.212	0.34
Available phosphorus	0.9084	-0.4181	0.2944	0.212
Available potassium	0.0076	-1	0.2292	0.315
Total nitrogen	-0.4419	-0.8971	0.217	0.358
Total potassium	-0.7721	0.6355	0.0968	0.62
Soil temperature	0.684	0.7294	0.5484	0.022
Soil moisture	0.4811	0.8767	0.4972	0.047
